# Supplementary material for: A dominant-negative IFNGR1 variant reveals broad immune cell sequestering of IFN-γ
Source: J Clin Invest. 2025 Apr 15;135(8):e186799. doi: 10.1172/JCI186799 (PMC11996848; doi:10.1172/JCI186799)
Supplement: Supporting data values [file jci-135-186799-s114.xlsx]

## Sheet: Figure 1B
	HD1	HD2	P1	P2
NK cells	5545	9562	30513	37415
CD4+ T cells	3903	4366	27314	23870
CD8+ T cells	2741	3623	35521	24578
γδ T cells	9589	6854	53178	50073
B cells	7475	9315	50309	56827
MAIT cells	15653	14125	87184	98909
Monocytes	39803	26363	152933	149949

## Sheet: Figure 1C
IFN-γ (ng/mL)	HD1	HD2	P1	P2
0	1	1	1	1
1	7.16	6.5	1.5	1.71
10	7.52	7.21	1.85	2.45
100	7.05	6.71	1.98	2.67
1000	7.06	6.87	1.91	2.8

## Sheet: Figure 1D
IFN-γ (ng/mL)	HD1	HD2	P1	P2
0	1.01835	0.981648	1	1
0.1	2.78837	3.75036	2.0478	1.98409
1	3.99035	3.49659	2.27872	1.94755
10	3.77002	4.30384	1.70425	1.82546
100	4.16039	2.88226	1.91282	1.876
1000	3.19553	3.36045	2.06984	2.29643
10000	3.14059	2.9906	1.61767	1.8617

## Sheet: Figure 1E
	HD NS	P NS	HD IFN-γ	P IFN-γ
	Immune receptors & modulators
C1QB	0	-2.56478	3.61108	1.50867
C1QC	0	-2.44212	5.17906	2.9986
CD38	0	-0.73007	3.3012	1.69697
CD40	0	-0.522828	2.22413	1.50255
CD80	0	-1.79221	2.48759	0.488297
CD274	0	-3.55919	4.22945	2.67745
FAS	0	-0.656464	2.20845	1.2958
FCGR1A	0	-1.84144	3.80049	3.27655
FCGR1B	0	-2.53052	4.32784	3.32063
HLA-DMB	0	-1.54403	2.3176	1.86024
IFITM1	0	-1.10719	2.55164	1.14465
MMP25	0	-0.649285	2.43459	1.72225
MSR1	0	-1.93064	2.49044	1.78308
NCF4	0	-0.391132	2.26878	1.4808
SERPING1	0	-4.34478	3.7216	2.83009
SLAMF7	0	-1.85905	2.73862	1.19374
SLAMF8	0	-3.59996	4.95372	3.53752
SOCS1	0	-1.00615	4.69812	2.99791
TBKBP1	0	0.636958	2.63478	1.84117
TIFA	0	-1.56403	3.42836	1.7562
TNFAIP2	0	-1.09285	2.99321	1.79325
	Transcription factors
ARNT2	0	0.0463797	2.93537	0.0548249
ARNTL2	0	-1.01173	2.321	1.35889
ASCL2	0	-0.887112	2.38147	1.54923
BATF2	0	-3.34096	4.16324	3.10511
HIVEP3	0	-1.06959	2.39229	-0.0870441
IRF1	0	-2.77885	2.35893	1.69277
IRF8	0	-1.73147	2.40765	1.4169
TBX21	0	-1.03913	2.49672	0.727083
	Cytokines, chemokines & receptors
CCL13	0	0.104893	4.529	1.52882
CCL8	0	-3.39995	4.77204	3.10996
CSF2RB	0	-1.99405	3.34061	2.07559
CXCL9	0	-8.26762	6.37832	2.71587
CXCL10	0	-4.75639	6.22346	3.31804
CXCL11	0	-4.68302	6.94327	3.65696
IL15	0	-2.70103	2.4497	1.98371
IL15RA	0	-2.90189	2.57528	1.70649
IL27	0	-2.80376	3.14111	1.44623
IL2RA	0	-0.427044	2.4919	0.459565
IL31RA	0	-1.97862	4.93327	3.82394
TNFSF10	0	-3.16495	3.61634	2.55051

## Sheet: Figure 1F
	HD1		HD2		P1		P2
IFN-γ (ng/mL)	Rep 1	Rep 2	Rep 1	Rep 2	Rep 1	Rep 2	Rep 1	Rep 2
0	1553	1365	3055	3048	3985	4817	3155	3932
0.1	1234	1408	2051	2171	1652	1993	1431	1426
1	1304	1249	2282	1889	2085	2169	1749	1065
10	1130	1165	2070	1990	4002	4575	2705	2610
100	1017	1052	2088	2171	8784	10234	10207	9262
1000	1085	1109	2343	2301	13916	14726	18690	18991
10000	1000	1249	3578	3812	13532	13721	17136	15171

## Sheet: Figure 1G
	Monocytes		B cells		NK cells		CD4+ T cells		CD8+ T cells		γδ T cells		MAIT cells
IFN-γ (ng/mL)	HD1	HD2	HD1	HD2	HD1	HD2	HD1	HD2	HD1	HD2	HD1	HD2	HD1	HD2
0.1	2111	1321	996	766	1046	488.5	2089	1886	1886	1510	1120	298	2187.5	1947
1	2085.5	1276.5	975	786	1038.5	558	2071	1849.5	1854	1505.5	1116.5	328.5	2538	1703
10	2030	1147.5	1169	830.5	1042	505.5	2117.5	1857	1889	1486	1103.5	368.5	2282	1959
100	2129.5	1034.5	1439.5	1033	1162.5	524	2124	1816.5	1947	1460.5	1164	473	2693.5	2034
1000	2322	1097	1593	1224.5	1175.5	583.5	2071	1889	1902.5	1511.5	1414.5	591.5	2519	2165.5
10000	3695	1124.5	1485	1081.5	993	349.5	1979	1727.5	1812	1381	1249.5	297.5	2116	1864
IFN-γ (ng/mL)	P1	P2	P1	P2	P1	P2	P1	P2	P1	P2	P1	P2	P1	P2
0.1	1822.5	1428.5	1154	1007	766.5	838	2059	2222	1795	1786	948.5	925	2968	3137
1	2127	1407	1395.5	986.5	861	818.5	2155	2245.5	1875	1749	1193.5	994.5	3523	4253.5
10	4288.5	2657.5	3038	1812.5	1223	981	2564.5	2433.5	2107.5	1911	1912	1481.5	6417.5	6234
100	9509	9734.5	5419.5	4221.5	1842.5	1485.5	3263.5	3386.5	2683	2836.5	3531.5	2948.5	9060	9750.5
1000	14321	18840.5	6711.5	6067.5	2050.5	1781	3615.5	4190.5	3035	3688	3787	3856	9733.5	11914.5
10000	13626.5	16153.5	4966	4436.5	1145.5	1227	2719.5	3280.5	1056	2799	2224	2658	5852	7546

## Sheet: Sheet 1H
	P1		P2
Time (h)	Rep 1	Rep 2	Rep 1	Rep 2
0	96.8	103.2	99.3	100.7
0.5	70.6	78.8	77.1	70.6
1	63.5	59.9	58.4	66.1
2	67.6	58.5	63.6	46.6
3	41.8	38.9	49	35.4
4	27.1	22	33.1	20.6
5	13.2	15.7	17	13.5
24	7.5	6.4	5.4	3.9

## Sheet: Supplementary Figure 2B
	HD1	HD2	P1	P2
NK cells	0.734097	1.2659	4.03958	4.95333
B cells	0.890411	1.10959	5.99273	6.76915
Monocytes	1.20313	0.796875	4.62271	4.53251
CD4+ T cells	0.944008	1.05599	6.60636	5.77337
CD8+ T cells	0.861408	1.13859	11.1631	7.72407
γδ T cells	1.16633	0.833668	6.46816	6.09049
MAIT cells	1.05131	0.948687	5.8556	6.64309

## Sheet: Supplementary Figure 2C
	HD1	HD2	P2	P1
	Surface
NS	1	1	1	1
1:00:00	0.84	0.81	0.85	0.88
16:00:00	0.37	0.22	0.57	0.57
	Intracellular
NS	1	1	1	1
1:00:00	0.94	1.02	0.99	1.4
16:00:00	0.42	0.43	0.55	0.74
